# Supplementary material for: Genetic Diversity, Population Structure, and Heritability of Fruit Traits in Capsicum annuum
Source: PLoS One. 2016 Jul 14;11(7):e0156969. doi: 10.1371/journal.pone.0156969 (PMC4944943; doi:10.1371/journal.pone.0156969)
Supplement: S1 Table — (XLSX) [file pone.0156969.s001.xlsx]

## Sheet: Supplemental Table 1
Number	PI	Width at midheight	Height at mid width	Fruit shape triangle	Ellipsoid
3	Grif 9094	1.99645	3.36719	3.94046	0.0881
4	Grif 9105	3.19871	2.6179	5.91022	0.06876
12	Jn566	4.21725	4.42553	1.34928	0.07781
14	Jn571	5.61424	3.76682	1.63101	0.07179
18	PI 123469	3.28421	1.02193	1.36135	0.08618
19	PI 123474	6.15526	1.10999	1.57166	0.13484
20	PI 124078	1.64338	0.6824	1.56447	0.08542
23	PI 135822	4.4615	1.36948	1.75024	0.08673
26	PI 138557	3.68385	1.69332	1.40719	0.06887
27	PI 138558	4.01573	2.01169	1.53199	0.0901
28	PI 138560	3.38583	1.07781	1.59527	0.10323
29	PI 138565	1.85759	1.27	1.41248	0.05337
37	PI 159256	5.15704	1.2717	1.79729	0.09501
44	PI 164311	6.46177	2.04089	0.99137	0.07856
47	PI 167063	2.59842	3.84513	1.3773	0.08717
49	PI 169129	4.14359	1.25899	1.66712	0.09995
61	PI 177301	4.18	1.14976	1.95138	0.09803
62	PI 181733	4.81456	3.47896	1.50129	0.1228
63	PI 181734	3.72872	1.69587	2.00545	0.11814
67	PI 183922	5.95207	1.11251	1.50317	0.14776
69	PI 184039	5.30268	2.46888	1.58157	0.08962
84	PI 201232	4.84589	1.11338	1.87614	0.14003
85	PI 201234	2.45701	0.94912	2.0206	0.09041
87	PI 201239	4.25872	2.04216	1.40702	0.08689
89	PI 203524	7.23816	2.02184	1.63404	0.09924
90	PI 206950	6.5896	3.91412	1.47927	0.0604
94	PI 213915	3.46816	1.36789	2.5043	0.0983875
101	PI 224438	2.2225	0.61975	1.93392	0.07442
104	PI 226633	4.05553	1.37837	1.69783	0.09137
106	PI 241641	5.20192	1.84785	1.57509	0.0867
113	PI 249908	5.3594	3.85953	3.39131	0.07116
114	PI 250141	2.8431	1.14469	1.60759	0.07652
120	PI 257047	4.27652	3.74143	1.5376	0.05983
121	PI 257048	4.51187	1.1066	1.46738	0.13322
132	PI 257283	4.00221	2.31392	1.61902	0.07026
143	PI 263075	4.53051	1.29286	3.01937	0.10489
144	PI 263076	1.48647	1.21284	1.48958	0.056
145	PI 263077	4.83149	1.95959	1.90584	0.08372
147	PI 263113	1.89462	1.34705	1.78632	0.05833
148	PI 263114	1.9018	1.30239	1.06878	0.06089
151	PI 264662	4.29662	1.43235	1.93704	0.11263
152	PI 267730	0.86614	0.7459	1.18296	0.02856
156	PI 273415	4.18317	1.09304	1.44156	0.12503
192	PI 298647	1.83366	1.95643	1.42287	0.04717
198	PI 302987	5.05712	1.81674	4.16627	0.11636
260	PI 357503	4.17956	1.50112	1.64929	0.15947
261	PI 357531	1.69416	2.16914	1.46844	0.05408
268	PI 368396	3.4019	1.31402	1.38473	0.19032
269	PI 369996	3.4474	0.98105	1.98993	0.10945
270	PI 371867	2.46317	1.59449	1.60862	0.07265
281	PI 385960	1.96595	2.63652	4.22155	0.08608
286	PI 409141	4.329	1.36927	1.81871	0.08391
287	PI 410407	1.92172	2.05845	2.83948	0.08289
288	PI 427290	6.79257	1.10044	2.51165	0.14304
290	PI 432802	2.80965	3.74692	1.23926	0.06795
302	PI 438624	1.78139	1.37585	1.23856	0.04972
303	PI 438633	3.60935	1.22343	2.74628	0.10038
307	PI 441628	3.74058	1.85335	1.44741	0.05937
323	PI 511879	6.42433	1.08186	1.92862	0.1071
324	PI 511882	4.57709	1.89484	2.43055	0.11593
326	PI 511884	2.02944	1.0033	1.60182	0.07789
347	PI 550700	6.00965	2.13614	3.73965	0.10408
352	PI 566808	4.8497	2.53407	1.51061	0.09824
356	PI 585246	4.07839	1.52654	2.019	0.09107
360	PI 593493	1.0414	0.57828	1.19366	0.05244
361	PI 593495	1.88636	0.85683	1.66749	0.06974
362	PI 593511	4.03605	1.02363	1.73862	0.08761
363	PI 593561	1.64253	1.31911	3.01717	0.07236
366	PI 593573	2.59758	0.86274	1.99997	0.08462
367	PI 593920	4.93794	1.82879	1.48173	0.0681
368	PI 593929	1.55532	1.95411	1.74857	0.06939
369	PI 593933	1.43596	1.23359	1.29476	0.04296
370	PI 595906	1.47912	0.82212	1.31167	0.0556
371	PI 600934	7.01718	1.26492	1.73433	0.19374
376	PI 631140	1.83389	0.94743	1.84377	0.06643
378	PI 631143	1.75683	2.08194	1.28913	0.04872
382	PI 639641	3.50773	3.0116	1.65307	0.08737
383	PI 640448	4.61264	0.80857	3.82042	0.15969
384	PI 640460	2.45364	1.89653	1.23245	0.05963
385	PI 640461	1.91769	0.61213	1.87391	0.07819
386	PI 640480	1.91601	1.91685	2.24603	0.07145
389	PI 640532	3.88874	2.60606	1.58735	0.07251
394	PI 640582	3.83963	1.2429	1.61569	0.09348
395	PI 640588	1.10829	1.11845	1.80947	0.06591
396	PI 640641	4.28601	0.916278	1.71232	0.154244
397	PI 640659	7.18058	1.54093	1.5635	0.10051
398	PI 640663	2.55778	0.64939	2.4722	0.09493
399	PI 640670	3.75582	0.99992	1.58398	0.09119
400	PI 640671	7.1755	1.9973	1.49654	0.10012
401	PI 640676	4.12326	1.28777	1.42041	0.13405
402	PI 640682	2.31223	0.87631	1.72301	0.07374
404	PI 640791	8.68088	2.15646	1.36279	0.13964
405	PI 640803	3.54246	0.62569	2.31915	0.1323
406	PI 640809	2.85043	0.7225	1.62947	0.0861667
407	PI 640815	6.6275	2.04611	2.54841	0.0976
408	PI 640833	2.00915	1.3445	1.65629	0.0661
409	PI 645520	3.34181	7.19414	0.96474	0.11384
