# Supplementary material for: Genetic Diversity, Population Structure, and Heritability of Fruit Traits in Capsicum annuum
Source: PLoS One. 2016 Jul 14;11(7):e0156969. doi: 10.1371/journal.pone.0156969 (PMC4944943; doi:10.1371/journal.pone.0156969)
Supplement: S2 Table — (XLSX) [file pone.0156969.s002.xlsx]

## Sheet: Supplemental Table 2
Supplemental Table 2. Pearson Correlation Coefficients for fruit traits
	perimeter	area	width at mid height	max width	height at mid width	max height	Fruit Shape Index 1	Fruit Shape Triangel	Ellipsoid	Circular	Rectangular	Should Height	Obovoid	Ovoid
pericarp	0.2054	0.2355	0.5104	0.4731	-0.0212	0.0158	-0.3587	0.1233	0.0158	-0.2899	0.1347	0.1541	0.0595	-0.1185
	<.0001	<.0001	<.0001	<.0001	0.5179	0.63	<.0001	0.0002	0.6314	<.0001	<.0001	<.0001	0.0698	0.0003
perimeter	1	0.8713	0.5599	0.7372	0.8692	0.9306	0.2267	-0.0084	0.4086	0.3203	-0.1436	0.0999	0.1423	0.0427
		<.0001	<.0001	<.0001	<.0001	<.0001	<.0001	0.7956	<.0001	<.0001	<.0001	0.0019	<.0001	0.1869
area	0.8713	1	0.7025	0.7634	0.7731	0.7836	0.0105	-0.0572	0.0895	0.0396	0.0738	0.0429	0.1206	-0.0876
	<.0001		<.0001	<.0001	<.0001	<.0001	0.7459	0.0767	0.0055	0.22	0.0224	0.1845	0.0002	0.0066
width at mid height	0.5599	0.7025	1	0.9023	0.277	0.2861	-0.4626	-0.0379	-0.1335	-0.3955	0.2569	0.1344	0.1444	-0.3187
	<.0001	<.0001		<.0001	<.0001	<.0001	<.0001	0.2412	<.0001	<.0001	<.0001	<.0001	<.0001	<.0001
max width	0.7372	0.7634	0.9023	1	0.3898	0.4705	-0.3915	-0.039	0.1794	-0.2056	-0.0109	0.1316	0.2724	-0.2476
	<.0001	<.0001	<.0001		<.0001	<.0001	<.0001	0.2272	<.0001	<.0001	0.7351	<.0001	<.0001	<.0001
height at mid width	0.8692	0.7731	0.277	0.3898	1	0.9554	0.4979	-0.0057	0.2586	0.4482	-0.0591	0.0077	-0.0551	0.2091
	<.0001	<.0001	<.0001	<.0001		<.0001	<.0001	0.8604	<.0001	<.0001	0.0674	0.8127	0.0882	<.0001
max heigh	0.9306	0.7836	0.2861	0.4705	0.9554	1	0.4822	0.0072	0.3967	0.5028	-0.2145	0.0381	0.0361	0.1793
	<.0001	<.0001	<.0001	<.0001	<.0001		<.0001	0.8233	<.0001	<.0001	<.0001	0.2385	0.2646	<.0001
Fruit Shape Index 1	0.2267	0.0105	-0.4626	-0.3915	0.4979	0.4822	1	0.0581	0.3052	0.8434	-0.2225	-0.0255	-0.1948	0.4359
	<.0001	0.7459	<.0001	<.0001	<.0001	<.0001		0.072	<.0001	<.0001	<.0001	0.4303	<.0001	<.0001
Fruit Shape Triangle	-0.0084	-0.0572	-0.0379	-0.039	-0.0057	0.0072	0.0581	1	0.1395	0.0469	-0.1786	0.028	-0.1899	0.406
	0.7956	0.0767	0.2412	0.2272	0.8604	0.8233	0.072		<.0001	0.1464	<.0001	0.3871	<.0001	<.0001
Ellipsoid	0.4086	0.0895	-0.1335	0.1794	0.2586	0.3967	0.3052	0.1395	1	0.6226	-0.533	0.1332	0.1828	0.2827
	<.0001	0.0055	<.0001	<.0001	<.0001	<.0001	<.0001	<.0001		<.0001	<.0001	<.0001	<.0001	<.0001
Circular	0.3203	0.0396	-0.3955	-0.2056	0.4482	0.5028	0.8434	0.0469	0.6226	1	-0.4297	-0.0316	-0.0448	0.4121
	<.0001	0.22	<.0001	<.0001	<.0001	<.0001	<.0001	0.1464	<.0001		<.0001	0.328	0.1662	<.0001
Rectangular	-0.1436	0.0738	0.2569	-0.0109	-0.0591	-0.2145	-0.2225	-0.1786	-0.533	-0.4297	1	-0.0256	-0.0992	-0.1958
	<.0001	0.0224	<.0001	0.7351	0.0674	<.0001	<.0001	<.0001	<.0001	<.0001		0.4277	0.0021	<.0001
Shoulder Height	0.0999	0.0429	0.1344	0.1316	0.0077	0.0381	-0.0255	0.028	0.1332	-0.0316	-0.0256	1	0.1051	-0.1295
	0.0019	0.1845	<.0001	<.0001	0.8127	0.2385	0.4303	0.3871	<.0001	0.328	0.4277		0.0011	<.0001
Obovoid	0.1423	0.1206	0.1444	0.2724	-0.0551	0.0361	-0.1948	-0.1899	0.1828	-0.0448	-0.0992	0.1051	1	-0.4547
	<.0001	0.0002	<.0001	<.0001	0.0882	0.2646	<.0001	<.0001	<.0001	0.1662	0.0021	0.0011		<.0001
Ovoid	0.0427	-0.0876	-0.3187	-0.2476	0.2091	0.1793	0.4359	0.406	0.2827	0.4121	-0.1958	-0.1295	-0.4547	1
	0.1869	0.0066	<.0001	<.0001	<.0001	<.0001	<.0001	<.0001	<.0001	<.0001	<.0001	<.0001	<.0001
